# Supplementary material for: International trade regulations take a limited bite out of the shark fin trade
Source: Sci Adv. 2025 Nov 5;11(45):eadz2821. doi: 10.1126/sciadv.adz2821 (PMC12588279; doi:10.1126/sciadv.adz2821)
Supplement: Supplementary file 2 — Data S1 to S3 [file sciadv.adz2821_data_s1_to_s3.zip]

Archive with 3 entries (3 files):
- adz2821_data_s1.xlsx
- adz2821_data_s2.xlsx
- adz2821_data_s3.xlsx
