# Supplementary material for: International trade regulations take a limited bite out of the shark fin trade
Source: Sci Adv. 2025 Nov 5;11(45):eadz2821. doi: 10.1126/sciadv.adz2821 (PMC12588279; doi:10.1126/sciadv.adz2821)
Supplement: Supplementary file 2 — Data S1 to S3 [file sciadv.adz2821_data_s1_to_s3.zip › adz2821_data_s1.xlsx]

## Sheet: Sheet1
Year	App.	Taxon	Class	Order	Family	Genus	Importer	Exporter	Origin	Importer reported quantity	Exporter reported quantity	Term	Unit	Purpose	Source
2015	II	Carcharhinus longimanus	Elasmobranchii	Carcharhiniformes	Carcharhinidae	Carcharhinus	HK	SG	LK	745.6	1153	fins	kg	T	W
2015	II	Sphyrna lewini	Elasmobranchii	Carcharhiniformes	Sphyrnidae	Sphyrna	HK	AU		239.41	393.01	fins	kg	T	W
2015	II	Sphyrna lewini	Elasmobranchii	Carcharhiniformes	Sphyrnidae	Sphyrna	HK	CR		297.83	342.05	fins	kg	T	W
2015	II	Sphyrna lewini	Elasmobranchii	Carcharhiniformes	Sphyrnidae	Sphyrna	HK	MX		6506.85	73.04	fins	kg	T	W
2015	II	Sphyrna lewini	Elasmobranchii	Carcharhiniformes	Sphyrnidae	Sphyrna	HK	NI		294.34	217.27	fins	kg	T	W
2015	II	Sphyrna lewini	Elasmobranchii	Carcharhiniformes	Sphyrnidae	Sphyrna	HK	SG	LK		146.5	fins	kg	T	W
2015	II	Sphyrna lewini	Elasmobranchii	Carcharhiniformes	Sphyrnidae	Sphyrna	HK	SV		402.88		fins	kg	T	W
2015	II	Sphyrna mokarran	Elasmobranchii	Carcharhiniformes	Sphyrnidae	Sphyrna	HK	AU		345.67	235.82	fins	kg	T	W
2015	II	Sphyrna mokarran	Elasmobranchii	Carcharhiniformes	Sphyrnidae	Sphyrna	HK	MX		3260.7		fins	kg	T	W
2015	II	Sphyrna zygaena	Elasmobranchii	Carcharhiniformes	Sphyrnidae	Sphyrna	HK	AU		64.5	64.5	fins	kg	T	W
2015	II	Sphyrna zygaena	Elasmobranchii	Carcharhiniformes	Sphyrnidae	Sphyrna	HK	CR		648.22	858.1	fins	kg	T	W
2015	II	Sphyrna zygaena	Elasmobranchii	Carcharhiniformes	Sphyrnidae	Sphyrna	HK	MX		6669.5	6061.5	fins	kg	T	W
2015	II	Sphyrna zygaena	Elasmobranchii	Carcharhiniformes	Sphyrnidae	Sphyrna	HK	SG	LK	149	149	fins	kg	T	W
2016	II	Carcharhinus longimanus	Elasmobranchii	Carcharhiniformes	Carcharhinidae	Carcharhinus	HK	IN			1431	fins	kg	T	W
2016	II	Sphyrna lewini	Elasmobranchii	Carcharhiniformes	Sphyrnidae	Sphyrna	HK	AU		327.93	337.23	fins	kg	T	W
2016	II	Sphyrna lewini	Elasmobranchii	Carcharhiniformes	Sphyrnidae	Sphyrna	HK	KR		892	892	fins	kg	T	W
2016	II	Sphyrna lewini	Elasmobranchii	Carcharhiniformes	Sphyrnidae	Sphyrna	HK	MX		6402.66	6401.07	fins	kg	T	W
2016	II	Sphyrna lewini	Elasmobranchii	Carcharhiniformes	Sphyrnidae	Sphyrna	HK	NI		387.41	953.41	fins	kg	T	W
2016	II	Sphyrna lewini	Elasmobranchii	Carcharhiniformes	Sphyrnidae	Sphyrna	HK	SV		1109.71	7039.21	fins	kg	T	W
2016	II	Sphyrna mokarran	Elasmobranchii	Carcharhiniformes	Sphyrnidae	Sphyrna	HK	AU		976.2	1214.28	fins	kg	T	W
2016	II	Sphyrna mokarran	Elasmobranchii	Carcharhiniformes	Sphyrnidae	Sphyrna	HK	NI		177	86	fins	kg	T	W
2016	II	Sphyrna zygaena	Elasmobranchii	Carcharhiniformes	Sphyrnidae	Sphyrna	HK	AU		6.72	6.72	fins	kg	T	W
2016	II	Sphyrna zygaena	Elasmobranchii	Carcharhiniformes	Sphyrnidae	Sphyrna	HK	MX		10425.2	18757.3	fins	kg	T	W
2017	II	Carcharhinus longimanus	Elasmobranchii	Carcharhiniformes	Carcharhinidae	Carcharhinus	HK	IN			660	fins	kg	T	W
2017	II	Carcharhinus longimanus	Elasmobranchii	Carcharhiniformes	Carcharhinidae	Carcharhinus	HK	SC		11.3	11.3	fins	kg	T	W
2017	II	Sphyrna lewini	Elasmobranchii	Carcharhiniformes	Sphyrnidae	Sphyrna	HK	AU		173.21	801.43	fins	kg	T	W
2017	II	Sphyrna lewini	Elasmobranchii	Carcharhiniformes	Sphyrnidae	Sphyrna	HK	MX		3502.05	6349.38	fins	kg	T	W
2017	II	Sphyrna lewini	Elasmobranchii	Carcharhiniformes	Sphyrnidae	Sphyrna	HK	PE		395	941.38	fins	kg	T	W
2017	II	Sphyrna lewini	Elasmobranchii	Carcharhiniformes	Sphyrnidae	Sphyrna	HK	SC		5.55	5.55	fins	kg	T	W
2017	II	Sphyrna lewini	Elasmobranchii	Carcharhiniformes	Sphyrnidae	Sphyrna	HK	SV		1686.7	675.95	fins	kg	T	W
2017	II	Sphyrna lewini	Elasmobranchii	Carcharhiniformes	Sphyrnidae	Sphyrna	HK	US			171	fins	kg	T	W
2017	II	Sphyrna mokarran	Elasmobranchii	Carcharhiniformes	Sphyrnidae	Sphyrna	HK	AU		905.97	610.86	fins	kg	T	W
2017	II	Sphyrna mokarran	Elasmobranchii	Carcharhiniformes	Sphyrnidae	Sphyrna	HK	NI		62.16	62.16	fins	kg	T	W
2017	II	Sphyrna mokarran	Elasmobranchii	Carcharhiniformes	Sphyrnidae	Sphyrna	HK	SC		6.25	6.25	fins	kg	T	W
2017	II	Sphyrna mokarran	Elasmobranchii	Carcharhiniformes	Sphyrnidae	Sphyrna	HK	SV		65.9		fins	kg	T	W
2017	II	Sphyrna mokarran	Elasmobranchii	Carcharhiniformes	Sphyrnidae	Sphyrna	HK	US			266	fins	kg	T	W
2017	II	Sphyrna zygaena	Elasmobranchii	Carcharhiniformes	Sphyrnidae	Sphyrna	HK	AU		0.59	0.59	fins	kg	T	W
2017	II	Sphyrna zygaena	Elasmobranchii	Carcharhiniformes	Sphyrnidae	Sphyrna	HK	MX		5978.25	7617	fins	kg	T	W
2017	II	Sphyrna zygaena	Elasmobranchii	Carcharhiniformes	Sphyrnidae	Sphyrna	HK	PE		1100.22	8412.48	fins	kg	T	W
2018	II	Carcharhinus longimanus	Elasmobranchii	Carcharhiniformes	Carcharhinidae	Carcharhinus	HK	YE			970	fins	kg	T	W
2018	II	Sphyrna lewini	Elasmobranchii	Carcharhiniformes	Sphyrnidae	Sphyrna	HK	AU			212.57	fins	kg	T	W
2018	II	Sphyrna lewini	Elasmobranchii	Carcharhiniformes	Sphyrnidae	Sphyrna	HK	KR		900	900	fins	kg	T	W
2018	II	Sphyrna lewini	Elasmobranchii	Carcharhiniformes	Sphyrnidae	Sphyrna	HK	LK			950	fins	kg	T	W
2018	II	Sphyrna lewini	Elasmobranchii	Carcharhiniformes	Sphyrnidae	Sphyrna	HK	MX		833.25		fins	kg	T	W
2018	II	Sphyrna lewini	Elasmobranchii	Carcharhiniformes	Sphyrnidae	Sphyrna	HK	PE		530	1130	fins	kg	T	W
2018	II	Sphyrna lewini	Elasmobranchii	Carcharhiniformes	Sphyrnidae	Sphyrna	HK	SV		666.05	153.85	fins	kg	T	W
2018	II	Sphyrna lewini	Elasmobranchii	Carcharhiniformes	Sphyrnidae	Sphyrna	HK	YE			1550	fins	kg	T	W
2018	II	Sphyrna mokarran	Elasmobranchii	Carcharhiniformes	Sphyrnidae	Sphyrna	HK	AU			435.55	fins	kg	T	W
2018	II	Sphyrna mokarran	Elasmobranchii	Carcharhiniformes	Sphyrnidae	Sphyrna	HK	SV		231.64	178.55	fins	kg	T	W
2018	II	Sphyrna mokarran	Elasmobranchii	Carcharhiniformes	Sphyrnidae	Sphyrna	HK	YE			1860	fins	kg	T	W
2018	II	Sphyrna zygaena	Elasmobranchii	Carcharhiniformes	Sphyrnidae	Sphyrna	HK	AU			1.28	fins	kg	T	W
2018	II	Sphyrna zygaena	Elasmobranchii	Carcharhiniformes	Sphyrnidae	Sphyrna	HK	MX		1821		fins	kg	T	W
2018	II	Sphyrna zygaena	Elasmobranchii	Carcharhiniformes	Sphyrnidae	Sphyrna	HK	PE		6426.3	11088.5	fins	kg	T	W
2018	II	Sphyrna zygaena	Elasmobranchii	Carcharhiniformes	Sphyrnidae	Sphyrna	HK	SN		130		fins	kg	T	W
2018	II	Sphyrna zygaena	Elasmobranchii	Carcharhiniformes	Sphyrnidae	Sphyrna	HK	SV	XX	28.5		fins	kg	T	W
2018	II	Sphyrna zygaena	Elasmobranchii	Carcharhiniformes	Sphyrnidae	Sphyrna	HK	SV			24.2	fins	kg	T	W
2018	II	Sphyrna zygaena	Elasmobranchii	Carcharhiniformes	Sphyrnidae	Sphyrna	HK	YE			7900	fins	kg	T	W
2019	II	Carcharhinus longimanus	Elasmobranchii	Carcharhiniformes	Carcharhinidae	Carcharhinus	HK	OM		1737.6	1400	fins	kg	T	W
2019	II	Carcharhinus longimanus	Elasmobranchii	Carcharhiniformes	Carcharhinidae	Carcharhinus	HK	SN		150		fins	kg	T	W
2019	II	Lamna nasus	Elasmobranchii	Lamniformes	Lamnidae	Lamna	HK	OM			24.5	fins	kg	T	W
2019	II	Sphyrna lewini	Elasmobranchii	Carcharhiniformes	Sphyrnidae	Sphyrna	HK	AU			52.63	fins	kg	T	W
2019	II	Sphyrna lewini	Elasmobranchii	Carcharhiniformes	Sphyrnidae	Sphyrna	HK	KR		371		fins	kg	T	W
2019	II	Sphyrna lewini	Elasmobranchii	Carcharhiniformes	Sphyrnidae	Sphyrna	HK	LK			60	fins	kg	T	W
2019	II	Sphyrna lewini	Elasmobranchii	Carcharhiniformes	Sphyrnidae	Sphyrna	HK	MX		3430.6		fins	kg	T	W
2019	II	Sphyrna lewini	Elasmobranchii	Carcharhiniformes	Sphyrnidae	Sphyrna	HK	NI		916.71		fins	kg	T	W
2019	II	Sphyrna lewini	Elasmobranchii	Carcharhiniformes	Sphyrnidae	Sphyrna	HK	OM		1139.7	1300	fins	kg	T	W
2019	II	Sphyrna lewini	Elasmobranchii	Carcharhiniformes	Sphyrnidae	Sphyrna	HK	PE		270		fins	kg	T	W
2019	II	Sphyrna lewini	Elasmobranchii	Carcharhiniformes	Sphyrnidae	Sphyrna	HK	SV		787.39	2691.21	fins	kg	T	W
2019	II	Sphyrna lewini	Elasmobranchii	Carcharhiniformes	Sphyrnidae	Sphyrna	HK	US			83	fins	kg	T	W
2019	II	Sphyrna mokarran	Elasmobranchii	Carcharhiniformes	Sphyrnidae	Sphyrna	HK	AU			253.4	fins	kg	T	W
2019	II	Sphyrna mokarran	Elasmobranchii	Carcharhiniformes	Sphyrnidae	Sphyrna	HK	LK			20	fins	kg	T	W
2019	II	Sphyrna mokarran	Elasmobranchii	Carcharhiniformes	Sphyrnidae	Sphyrna	HK	MX		1354.1		fins	kg	T	W
2019	II	Sphyrna mokarran	Elasmobranchii	Carcharhiniformes	Sphyrnidae	Sphyrna	HK	NI		679.481		fins	kg	T	W
2019	II	Sphyrna mokarran	Elasmobranchii	Carcharhiniformes	Sphyrnidae	Sphyrna	HK	OM		730	50.5	fins	kg	T	W
2019	II	Sphyrna mokarran	Elasmobranchii	Carcharhiniformes	Sphyrnidae	Sphyrna	HK	SV		284.35	366.25	fins	kg	T	W
2019	II	Sphyrna mokarran	Elasmobranchii	Carcharhiniformes	Sphyrnidae	Sphyrna	HK	US			8	fins	kg	T	W
2019	II	Sphyrna zygaena	Elasmobranchii	Carcharhiniformes	Sphyrnidae	Sphyrna	HK	AU			1.72	fins	kg	T	W
2019	II	Sphyrna zygaena	Elasmobranchii	Carcharhiniformes	Sphyrnidae	Sphyrna	HK	MX		3911.77		fins	kg	T	W
2019	II	Sphyrna zygaena	Elasmobranchii	Carcharhiniformes	Sphyrnidae	Sphyrna	HK	PE		5170.2	2144	fins	kg	T	W
2019	II	Sphyrna zygaena	Elasmobranchii	Carcharhiniformes	Sphyrnidae	Sphyrna	HK	SN		100		fins	kg	T	W
2019	II	Sphyrna zygaena	Elasmobranchii	Carcharhiniformes	Sphyrnidae	Sphyrna	HK	SV		42.2	38.5	fins	kg	T	W
2020	II	Carcharhinus longimanus	Elasmobranchii	Carcharhiniformes	Carcharhinidae	Carcharhinus	HK	LK		1138.1	1500	fins	kg	T	W
2020	II	Carcharhinus longimanus	Elasmobranchii	Carcharhiniformes	Carcharhinidae	Carcharhinus	HK	OM		600	370	fins	kg	T	W
2020	II	Carcharhinus longimanus	Elasmobranchii	Carcharhiniformes	Carcharhinidae	Carcharhinus	HK	SC			72	fins	kg	T	W
2020	II	Carcharhinus longimanus	Elasmobranchii	Carcharhiniformes	Carcharhinidae	Carcharhinus	HK	YE			1500	fins	kg	T	W
2020	II	Lamna nasus	Elasmobranchii	Lamniformes	Lamnidae	Lamna	HK	CL		24	24	fins	kg	T	W
2020	II	Sphyrna lewini	Elasmobranchii	Carcharhiniformes	Sphyrnidae	Sphyrna	HK	AU		4.3	340.331	fins	kg	T	W
2020	II	Sphyrna lewini	Elasmobranchii	Carcharhiniformes	Sphyrnidae	Sphyrna	HK	LK		400.8	1302	fins	kg	T	W
2020	II	Sphyrna lewini	Elasmobranchii	Carcharhiniformes	Sphyrnidae	Sphyrna	HK	MX		4181.43		fins	kg	T	W
2020	II	Sphyrna lewini	Elasmobranchii	Carcharhiniformes	Sphyrnidae	Sphyrna	HK	NI		698.93	698.93	fins	kg	T	W
2020	II	Sphyrna lewini	Elasmobranchii	Carcharhiniformes	Sphyrnidae	Sphyrna	HK	OM		5900	4800	fins	kg	T	W
2020	II	Sphyrna lewini	Elasmobranchii	Carcharhiniformes	Sphyrnidae	Sphyrna	HK	SV		521.75	560.61	fins	kg	T	W
2020	II	Sphyrna mokarran	Elasmobranchii	Carcharhiniformes	Sphyrnidae	Sphyrna	HK	AU		47.8	180.511	fins	kg	T	W
2020	II	Sphyrna mokarran	Elasmobranchii	Carcharhiniformes	Sphyrnidae	Sphyrna	HK	MX		781.5		fins	kg	T	W
2020	II	Sphyrna mokarran	Elasmobranchii	Carcharhiniformes	Sphyrnidae	Sphyrna	HK	NI		63.06	328.36	fins	kg	T	W
2020	II	Sphyrna mokarran	Elasmobranchii	Carcharhiniformes	Sphyrnidae	Sphyrna	HK	OM		300	900	fins	kg	T	W
2020	II	Sphyrna mokarran	Elasmobranchii	Carcharhiniformes	Sphyrnidae	Sphyrna	HK	SV		114.45	22.8	fins	kg	T	W
2020	II	Sphyrna zygaena	Elasmobranchii	Carcharhiniformes	Sphyrnidae	Sphyrna	HK	AU			0.011	fins	kg	T	W
2020	II	Sphyrna zygaena	Elasmobranchii	Carcharhiniformes	Sphyrnidae	Sphyrna	HK	LK		64.6	64.6	fins	kg	T	W
2020	II	Sphyrna zygaena	Elasmobranchii	Carcharhiniformes	Sphyrnidae	Sphyrna	HK	MX		5223.03		fins	kg	T	W
2020	II	Sphyrna zygaena	Elasmobranchii	Carcharhiniformes	Sphyrnidae	Sphyrna	HK	PE		7293.25	7435.82	fins	kg	T	W
2020	II	Sphyrna zygaena	Elasmobranchii	Carcharhiniformes	Sphyrnidae	Sphyrna	HK	SG	PE		2236.2	fins	kg	T	W
2020	II	Sphyrna zygaena	Elasmobranchii	Carcharhiniformes	Sphyrnidae	Sphyrna	HK	SN		320		fins	kg	T	W
2020	II	Sphyrna zygaena	Elasmobranchii	Carcharhiniformes	Sphyrnidae	Sphyrna	HK	SV		14.8	10.4	fins	kg	T	W
2021	II	Carcharhinus longimanus	Elasmobranchii	Carcharhiniformes	Carcharhinidae	Carcharhinus	HK	ID		32.6		fins	kg	T	W
2021	II	Carcharhinus longimanus	Elasmobranchii	Carcharhiniformes	Carcharhinidae	Carcharhinus	HK	KE	XX	35.94		fins	kg	T	W
2021	II	Carcharhinus longimanus	Elasmobranchii	Carcharhiniformes	Carcharhinidae	Carcharhinus	HK	OM		4601.1	5220	fins	kg	T	W
2021	II	Carcharhinus longimanus	Elasmobranchii	Carcharhiniformes	Carcharhinidae	Carcharhinus	HK	SG	LK		149.3	fins	kg	T	W
2021	II	Carcharhinus longimanus	Elasmobranchii	Carcharhiniformes	Carcharhinidae	Carcharhinus	HK	SN		270		fins	kg	T	W
2021	II	Carcharhinus longimanus	Elasmobranchii	Carcharhiniformes	Carcharhinidae	Carcharhinus	HK	YE		2899.3	11835.9	fins	kg	T	W
2021	II	Sphyrna lewini	Elasmobranchii	Carcharhiniformes	Sphyrnidae	Sphyrna	HK	AU			90.861	fins	kg	T	W
2021	II	Sphyrna lewini	Elasmobranchii	Carcharhiniformes	Sphyrnidae	Sphyrna	HK	ID		4098.05	1896.7	fins	kg	T	W
2021	II	Sphyrna lewini	Elasmobranchii	Carcharhiniformes	Sphyrnidae	Sphyrna	HK	KE	XX	19.56		fins	kg	T	W
2021	II	Sphyrna lewini	Elasmobranchii	Carcharhiniformes	Sphyrnidae	Sphyrna	HK	KR	KR		218	fins	kg	T	W
2021	II	Sphyrna lewini	Elasmobranchii	Carcharhiniformes	Sphyrnidae	Sphyrna	HK	KR		218		fins	kg	T	W
2021	II	Sphyrna lewini	Elasmobranchii	Carcharhiniformes	Sphyrnidae	Sphyrna	HK	LK		444.75	4365.35	fins	kg	T	W
2021	II	Sphyrna lewini	Elasmobranchii	Carcharhiniformes	Sphyrnidae	Sphyrna	HK	MX		1944.61		fins	kg	T	W
2021	II	Sphyrna lewini	Elasmobranchii	Carcharhiniformes	Sphyrnidae	Sphyrna	HK	NI		1058.21	1608.42	fins	kg	T	W
2021	II	Sphyrna lewini	Elasmobranchii	Carcharhiniformes	Sphyrnidae	Sphyrna	HK	OM		1580	1600	fins	kg	T	W
2021	II	Sphyrna lewini	Elasmobranchii	Carcharhiniformes	Sphyrnidae	Sphyrna	HK	SV			257.73	fins	kg	T	W
2021	II	Sphyrna lewini	Elasmobranchii	Carcharhiniformes	Sphyrnidae	Sphyrna	HK	YE		5674.61	20653.8	fins	kg	T	W
2021	II	Sphyrna mokarran	Elasmobranchii	Carcharhiniformes	Sphyrnidae	Sphyrna	HK	AU			31.341	fins	kg	T	W
2021	II	Sphyrna mokarran	Elasmobranchii	Carcharhiniformes	Sphyrnidae	Sphyrna	HK	ID		259.73	253.79	fins	kg	T	W
2021	II	Sphyrna mokarran	Elasmobranchii	Carcharhiniformes	Sphyrnidae	Sphyrna	HK	LK		6.2	260	fins	kg	T	W
2021	II	Sphyrna mokarran	Elasmobranchii	Carcharhiniformes	Sphyrnidae	Sphyrna	HK	MX		731.52	20	fins	kg	T	W
2021	II	Sphyrna mokarran	Elasmobranchii	Carcharhiniformes	Sphyrnidae	Sphyrna	HK	NI		525.32	1183	fins	kg	T	W
2021	II	Sphyrna mokarran	Elasmobranchii	Carcharhiniformes	Sphyrnidae	Sphyrna	HK	OM		9788.5	11500	fins	kg	T	W
2021	II	Sphyrna mokarran	Elasmobranchii	Carcharhiniformes	Sphyrnidae	Sphyrna	HK	SV			50.3	fins	kg	T	W
2021	II	Sphyrna mokarran	Elasmobranchii	Carcharhiniformes	Sphyrnidae	Sphyrna	HK	US	NI	120		fins	kg	T	W
2021	II	Sphyrna mokarran	Elasmobranchii	Carcharhiniformes	Sphyrnidae	Sphyrna	HK	YE			350	fins	kg	T	W
2021	II	Sphyrna zygaena	Elasmobranchii	Carcharhiniformes	Sphyrnidae	Sphyrna	HK	AU			0.001	fins	kg	T	W
2021	II	Sphyrna zygaena	Elasmobranchii	Carcharhiniformes	Sphyrnidae	Sphyrna	HK	ID		53.64	25.85	fins	kg	T	W
2021	II	Sphyrna zygaena	Elasmobranchii	Carcharhiniformes	Sphyrnidae	Sphyrna	HK	LK		36.15	3120.95	fins	kg	T	W
2021	II	Sphyrna zygaena	Elasmobranchii	Carcharhiniformes	Sphyrnidae	Sphyrna	HK	MX		5443.41		fins	kg	T	W
2021	II	Sphyrna zygaena	Elasmobranchii	Carcharhiniformes	Sphyrnidae	Sphyrna	HK	NI		10	10	fins	kg	T	W
2021	II	Sphyrna zygaena	Elasmobranchii	Carcharhiniformes	Sphyrnidae	Sphyrna	HK	OM		320	2359	fins	kg	T	W
2021	II	Sphyrna zygaena	Elasmobranchii	Carcharhiniformes	Sphyrnidae	Sphyrna	HK	PE		3340.58	5771.24	fins	kg	T	W
2021	II	Sphyrna zygaena	Elasmobranchii	Carcharhiniformes	Sphyrnidae	Sphyrna	HK	SG	PE		2317	fins	kg	T	W
2021	II	Sphyrna zygaena	Elasmobranchii	Carcharhiniformes	Sphyrnidae	Sphyrna	HK	SN		702.47		fins	kg	T	W
2021	II	Sphyrna zygaena	Elasmobranchii	Carcharhiniformes	Sphyrnidae	Sphyrna	HK	SV			8.9	fins	kg	T	W
2021	II	Sphyrna zygaena	Elasmobranchii	Carcharhiniformes	Sphyrnidae	Sphyrna	HK	YE		1320	18384.7	fins	kg	T	W
