# Supplementary material for: International trade regulations take a limited bite out of the shark fin trade
Source: Sci Adv. 2025 Nov 5;11(45):eadz2821. doi: 10.1126/sciadv.adz2821 (PMC12588279; doi:10.1126/sciadv.adz2821)
Supplement: Supplementary file 2 — Data S1 to S3 [file sciadv.adz2821_data_s1_to_s3.zip › adz2821_data_s2.xlsx]

## Sheet: Haplo_freq_OFF
Haplotype	Epa	Cpa	WPa	IOc	EAt	NWA	Ant	Car	SWA	HK_OFF
H1	51	42	40	0	0	0	0	0	0	32
H2	75	1	0	0	0	0	0	0	0	7
H3	1	0	0	0	0	0	0	0	0	0
H4	0	0	1	0	0	0	0	0	0	1
H5	0	0	2	0	0	0	0	0	0	0
H6	0	0	2	0	0	0	0	0	0	1
H7	3	0	0	0	0	0	0	0	0	0
H8	0	0	4	0	0	0	0	0	0	10
H9	0	1	14	0	0	0	0	0	0	17
H10	0	0	0	0	0	1	0	4	1	0
H11	0	0	0	0	0	0	0	1	0	0
H12	0	0	0	0	0	0	0	0	54	1
H13	0	0	0	0	1	0	0	0	0	0
H14	0	0	0	0	5	0	0	0	0	0
H15	0	0	0	0	0	79	2	5	1	0
H16	0	0	0	0	0	18	56	0	0	0
H17	0	0	0	1	0	0	0	0	0	0
H18	0	0	0	1	0	0	0	0	0	0
H19	0	0	4	61	0	0	0	0	0	14
H20	0	0	0	1	0	0	0	0	0	0
H21	0	0	0	1	0	0	0	0	0	0
H22	0	0	0	3	0	0	0	0	0	0
H23	0	0	3	0	0	0	0	0	0	7
H24	0	0	23	0	0	0	0	0	0	0
H26	0	0	0	0	0	0	0	10	0	0
H27	0	0	0	0	0	0	0	2	0	0
H28	0	0	0	0	0	0	0	0	1	0
H30	0	1	0	0	0	0	0	0	0	0
H31	1	0	0	0	0	0	0	0	0	0
H32	1	0	0	0	0	0	0	0	0	0
H33	1	0	0	0	0	0	0	0	0	1
H34	1	0	0	0	0	0	0	0	0	1
H35	1	0	0	0	0	0	0	0	0	0
H36	1	0	0	0	0	0	0	0	0	0

## Sheet: Haplo_freq_SF
Haplotype	Epa	Cpa	WPa	IOc	EAt	NWA	Ant	Car	SWA	HK_SF
H1	51	42	40	0	0	0	0	0	0	25
H2	75	1	0	0	0	0	0	0	0	20
H3	1	0	0	0	0	0	0	0	0	0
H4	0	0	1	0	0	0	0	0	0	1
H5	0	0	2	0	0	0	0	0	0	2
H6	0	0	2	0	0	0	0	0	0	0
H7	3	0	0	0	0	0	0	0	0	0
H8	0	0	4	0	0	0	0	0	0	5
H9	0	1	14	0	0	0	0	0	0	8
H10	0	0	0	0	0	1	0	4	1	0
H11	0	0	0	0	0	0	0	1	0	0
H12	0	0	0	0	0	0	0	0	54	1
H13	0	0	0	0	1	0	0	0	0	0
H14	0	0	0	0	5	0	0	0	0	4
H15	0	0	0	0	0	79	2	5	1	0
H16	0	0	0	0	0	18	56	0	0	0
H17	0	0	0	1	0	0	0	0	0	0
H18	0	0	0	1	0	0	0	0	0	0
H19	0	0	4	61	0	0	0	0	0	70
H20	0	0	0	1	0	0	0	0	0	0
H21	0	0	0	1	0	0	0	0	0	0
H22	0	0	0	3	0	0	0	0	0	0
H23	0	0	3	0	0	0	0	0	0	3
H24	0	0	23	0	0	0	0	0	0	3
H26	0	0	0	0	0	0	0	10	0	0
H27	0	0	0	0	0	0	0	2	0	0
H28	0	0	0	0	0	0	0	0	1	0
H30	0	1	0	0	0	0	0	0	0	0
H31	1	0	0	0	0	0	0	0	0	0
H32	1	0	0	0	0	0	0	0	0	0
H33	1	0	0	0	0	0	0	0	0	0
H34	1	0	0	0	0	0	0	0	0	0
H35	1	0	0	0	0	0	0	0	0	0
H36	1	0	0	0	0	0	0	0	0	0
