# Supplementary material for: International trade regulations take a limited bite out of the shark fin trade
Source: Sci Adv. 2025 Nov 5;11(45):eadz2821. doi: 10.1126/sciadv.adz2821 (PMC12588279; doi:10.1126/sciadv.adz2821)
Supplement: Supplementary file 2 — Data S1 to S3 [file sciadv.adz2821_data_s1_to_s3.zip › adz2821_data_s3.xlsx]

## Sheet: Sheet1
Species	2014	% 2014	2015	% 2015	2016	% 2016	2017	% 2017	2018	% 2018	2019	% 2019	2020	% 2020	2021	% 2021
Prionace glauca	1333	40.777	880	42.5944	615	33.5699	878	49.1877	792	46.4789	633	32.5116	714	39.0805	708	49.1325
Carcharhinus falciformis	362	11.0737	336	16.2633	248	13.5371	219	12.2689	260	15.2582	281	14.4325	232	12.6984	98	6.80083
Sphyrna lewini	155	4.74151	92	4.45305	64	3.49345	111	6.21849	146	8.56808	108	5.547	93	5.09031	89	6.17627
C. limbatus, C. amblyrhynchoides, C. leiodon, C. tilstoni	127	3.88498	139	6.72798	85	4.63974	67	3.7535	105	6.16197	168	8.62866	91	4.98084	122	8.46634
Sphyrna zygaena	144	4.40502	52	2.51694	73	3.98472	59	3.30532	40	2.34742	85	4.36569	54	2.95567	61	4.23317
Isurus oxyrinchus	115	3.5179	38	1.8393	25	1.36463	28	1.56863	17	0.997653	40	2.05444	67	3.66721	44	3.05344
Rhizoprionodon acutus	50	1.52952	50	2.42014	56	3.05677	24	1.34454	41	2.4061	58	2.97894	24	1.31363	48	3.33102
Carcharhinus leucas	68	2.08015	28	1.35528	32	1.74672	27	1.51261	27	1.58451	38	1.95172	45	2.46305	32	2.22068
Carcharhinus amboinensis	30	0.917712	44	2.12972	38	2.07424	30	1.68067	22	1.29108	54	2.7735	16	0.875753	27	1.8737
Alopias pelagicus	11	0.336494	43	2.08132	67	3.65721	13	0.728291	15	0.880282	18	0.924499	38	2.07991	4	0.277585
Carcharhinus brevipinna	39	1.19303	30	1.45208	26	1.41921	19	1.06443	47	2.75822	63	3.23575	20	1.09469	49	3.40042
Sphyrna mokarran	34	1.04007	11	0.53243	24	1.31004	17	0.952381	21	1.23239	29	1.48947	18	0.985222	23	1.59611
Carcharhinus sorrah	43	1.31539	11	0.53243	20	1.0917	15	0.840336	36	2.11268	51	2.61941	41	2.24412	32	2.22068
Mustelus canis	3	0.0917712	10	0.484027	54	2.9476	9	0.504202	62	3.6385	2	0.102722	0	0	11	0.763359
Mustelus punctulatus	14	0.428266	18	0.871249	17	0.927948	32	1.79272	14	0.821596	15	0.770416	4	0.218938	6	0.416378
Carcharhinus longimanus	45	1.37657	4	0.193611	4	0.218341	28	1.56863	7	0.410798	17	0.873138	9	0.492611	8	0.55517
Lamna ditropis	4	0.122362	45	2.17812	29	1.58297	1	0.0560224	2	0.117371	6	0.308166	0	0	1	0.0693963
Galeocerdo cuvier	14	0.428266	5	0.242014	27	1.4738	28	1.56863	8	0.469484	12	0.616333	13	0.711549	15	1.04094
Dalatias licha	53	1.62129	19	0.919652	0	0	0	0	0	0	0	0	0	0	0	0
Carcharhinus altimus/plumbeus	10	0.305904	16	0.774443	23	1.25546	18	1.0084	21	1.23239	52	2.67078	70	3.83142	15	1.04094
Carcharhinus obscurus/galapagensis	34	1.04007	16	0.774443	8	0.436681	6	0.336134	6	0.352113	9	0.46225	8	0.437876	16	1.11034
Mustelus schmitti	0	0	0	0	42	2.29258	18	1.0084	7	0.410798	0	0	10	0.547345	0	0
Rhynchobatus australiae complex	21	0.642398	12	0.580833	6	0.327511	7	0.392157	0	0	11	0.564972	17	0.930487	10	0.693963
Negaprion acutidens	27	0.825941	6	0.290416	2	0.10917	3	0.168067	1	0.0586854	2	0.102722	1	0.0547345	1	0.0693963
Rhizoprionodon taylori	24	0.734169	0	0	10	0.545852	0	0	2	0.117371	0	0	5	0.273673	0	0
Rhizoprionodon porosus/terraenovae	14	0.428266	3	0.145208	2	0.10917	13	0.728291	4	0.234742	2	0.102722	1	0.0547345	4	0.277585
Carcharhinus amblyrhynchos	12	0.367085	3	0.145208	9	0.491266	5	0.280112	9	0.528169	19	0.97586	8	0.437876	12	0.832755
Galeorhinus galeus	12	0.367085	9	0.435624	3	0.163755	0	0	11	0.64554	13	0.667694	1	0.0547345	14	0.971548
Chiloscyllium punctatum	0	0	22	1.06486	0	0	0	0	19	1.11502	7	0.359527	11	0.60208	0	0
Carcharhinus cf. dussumieri/dussumieri	14	0.428266	2	0.0968054	5	0.272926	0	0	4	0.234742	1	0.0513611	1	0.0547345	5	0.346981
Carcharhinus limbatus	17	0.520037	4	0.193611	0	0	0	0	0	0	0	0	0	0	0	0
Glaucostegus cemiculus	0	0	0	0	0	0	18	1.0084	3	0.176056	0	0	1	0.0547345	0	0
Rhynchobatus cf. laevis	4	0.122362	6	0.290416	1	0.0545852	8	0.448179	4	0.234742	5	0.256805	1	0.0547345	4	0.277585
Carcharhinus brachyurus	12	0.367085	1	0.0484027	3	0.163755	2	0.112045	4	0.234742	3	0.154083	1	0.0547345	6	0.416378
Carcharhinus acronotus	9	0.275314	2	0.0968054	5	0.272926	1	0.0560224	1	0.0586854	1	0.0513611	2	0.109469	1	0.0693963
Mustelus henlei	1	0.0305904	1	0.0484027	13	0.709607	1	0.0560224	1	0.0586854	10	0.513611	0	0	0	0
Hemipristis elongata	4	0.122362	5	0.242014	4	0.218341	2	0.112045	1	0.0586854	5	0.256805	5	0.273673	3	0.208189
Alopias superciliosus	0	0	3	0.145208	4	0.218341	4	0.22409	4	0.234742	0	0	6	0.328407	10	0.693963
Mustelus mosis	11	0.336494	2	0.0968054	0	0	0	0	1	0.0586854	0	0	1	0.0547345	0	0
Hydrolagus novaezealandiae	7	0.214133	0	0	0	0	6	0.336134	0	0	0	0	0	0	0	0
Mustelus mustelus	2	0.0611808	10	0.484027	0	0	0	0	0	0	4	0.205444	1	0.0547345	1	0.0693963
Squalus acanthias	0	0	1	0.0484027	1	0.0545852	10	0.560224	0	0	0	0	16	0.875753	23	1.59611
Rhizoprionodon oligolinx	0	0	7	0.338819	3	0.163755	1	0.0560224	1	0.0586854	0	0	3	0.164204	1	0.0693963
Carcharhinus albimarginatus	3	0.0917712	3	0.145208	4	0.218341	0	0	4	0.234742	2	0.102722	5	0.273673	1	0.0693963
Lamna nasus	6	0.183542	2	0.0968054	1	0.0545852	0	0	0	0	0	0	0	0	0	0
Carcharhinus melanopterus	0	0	2	0.0968054	4	0.218341	2	0.112045	4	0.234742	0	0	2	0.109469	2	0.138793
Carcharhinus isodon	4	0.122362	2	0.0968054	1	0.0545852	1	0.0560224	0	0	0	0	0	0	0	0
Rhizoprionodon longurio*	6	0.183542	1	0.0484027	0	0	0	0	0	0	0	0	0	0	0	0
Chiloscyllium plagiosum	0	0	4	0.193611	2	0.10917	1	0.0560224	0	0	0	0	0	0	0	0
Carcharhinus macloti	5	0.152952	1	0.0484027	0	0	0	0	1	0.0586854	0	0	0	0	2	0.138793
Carcharhinus amblyrhynchoides	6	0.183542	0	0	0	0	0	0	0	0	0	0	0	0	0	0
Lamiopsis temminckii	2	0.0611808	3	0.145208	0	0	1	0.0560224	0	0	0	0	0	0	0	0
Centroscymnus coelolepis	0	0	0	0	4	0.218341	0	0	0	0	0	0	3	0.164204	0	0
Negaprion brevirostris	4	0.122362	1	0.0484027	0	0	0	0	1	0.0586854	2	0.102722	2	0.109469	0	0
Isurus paucus	3	0.0917712	1	0.0484027	0	0	1	0.0560224	0	0	0	0	0	0	0	0
Carcharhinus porosus	2	0.0611808	1	0.0484027	1	0.0545852	0	0	1	0.0586854	2	0.102722	3	0.164204	9	0.624566
Deania profundorum	0	0	4	0.193611	0	0	0	0	0	0	0	0	0	0	0	0
Scoliodon laticaudus	4	0.122362	0	0	0	0	0	0	29	1.70188	2	0.102722	0	0	0	0
Rhynchobatus djiddensis	2	0.0611808	0	0	1	0.0545852	0	0	1	0.0586854	1	0.0513611	0	0	2	0.138793
Mustelus lunulatus	0	0	2	0.0968054	1	0.0545852	0	0	0	0	0	0	0	0	0	0
Hemigaleus australiensis	2	0.0611808	0	0	1	0.0545852	0	0	1	0.0586854	1	0.0513611	0	0	3	0.208189
Sphyrna tiburo	3	0.0917712	0	0	0	0	0	0	0	0	0	0	1	0.0547345	4	0.277585
Alopias vulpinus	1	0.0305904	1	0.0484027	0	0	1	0.0560224	0	0	0	0	0	0	0	0
Centrophorus squamosus	0	0	0	0	0	0	0	0	3	0.176056	0	0	0	0	0	0
Centrophorus isodon	0	0	1	0.0484027	1	0.0545852	0	0	0	0	0	0	0	0	0	0
Loxodon macrorhinus	1	0.0305904	1	0.0484027	0	0	0	0	9	0.528169	3	0.154083	1	0.0547345	1	0.0693963
Mustelus californicus	1	0.0305904	0	0	1	0.0545852	0	0	0	0	0	0	0	0	0	0
Sphyrna tudes	0	0	0	0	2	0.10917	0	0	0	0	1	0.0513611	0	0	3	0.208189
RhIna ancylostoma	0	0	0	0	0	0	2	0.112045	0	0	0	0	0	0	0	0
Triaenodon obesus	1	0.0305904	0	0	0	0	1	0.0560224	0	0	0	0	0	0	17	1.17974
Hemigaleus microstoma	0	0	0	0	1	0.0545852	0	0	0	0	1	0.0513611	1	0.0547345	0	0
Callorhinchus callorynchus	1	0.0305904	0	0	0	0	0	0	0	0	0	0	0	0	0	0
Carcharias taurus	0	0	1	0.0484027	0	0	0	0	0	0	0	0	0	0	0	0
Eusphyra blochii	1	0.0305904	0	0	0	0	0	0	0	0	3	0.154083	0	0	1	0.0693963
Hexanchus griseus	1	0.0305904	0	0	0	0	0	0	0	0	0	0	0	0	0	0
Chiloscyllium hasseltii	0	0	0	0	0	0	0	0	2	0.117371	0	0	0	0	0	0
Squatina californica	1	0.0305904	0	0	0	0	0	0	0	0	0	0	0	0	0	0
Stegostoma tigrinum	1	0.0305904	0	0	0	0	0	0	0	0	0	0	0	0	0	0
Rhynchobatus springeri	0	0	0	0	0	0	1	0.0560224	0	0	5	0.256805	8	0.437876	2	0.138793
Glaucostegus granulatus	0	0	0	0	0	0	1	0.0560224	0	0	0	0	0	0	0	0
Rhinobatos hynnicephalus	0	0	0	0	0	0	0	0	1	0.0586854	0	0	0	0	0	0
Rhinobatos schlegelii	0	0	0	0	0	0	0	0	3	0.176056	0	0	0	0	0	0
Glyphis glyphis	0	0	1	0.0484027	0	0	0	0	1	0.0586854	1	0.0513611	0	0	0	0
Mustelus intermedius	0	0	0	0	0	0	0	0	0	0	0	0	0	0	0	0
Hemitriakis falcata	0	0	0	0	0	0	0	0	0	0	1	0.0513611	0	0	0	0
Iago omanensis	0	0	0	0	0	0	0	0	2	0.117371	1	0.0513611	1	0.0547345	0	0
Sphyrna corona	0	0	0	0	0	0	0	0	0	0	0	0	1	0.0547345	0	0
Carcharhinus sealei	0	0	0	0	0	0	0	0	0	0	2	0.102722	1	0.0547345	0	0
Mustelus griseus	0	0	0	0	0	0	0	0	1	0.0586854	0	0	6	0.328407	0	0
Mustelus sinusmexicanus	0	0	0	0	0	0	1	0.0560224	0	0	0	0	0	0	0	0
